# Supplementary material for: Association of Clinical Features with Spike Glycoprotein Mutations in Iranian COVID-19 Patients
Source: J Clin Med. 2022 Oct 26;11(21):6315. doi: 10.3390/jcm11216315 (PMC9654899; doi:10.3390/jcm11216315)
Supplement: Supplementary file 1 [file jcm-11-06315-s001.zip]

Archive with 1 entries (1 files):
- jcm-1950879-supplementary.pdf
